# Supplementary material for: A Structural Model for the Core Nup358-BicD2 Interface
Source: Biomolecules. 2023 Sep 26;13(10):1445. doi: 10.3390/biom13101445 (PMC10604712; doi:10.3390/biom13101445)
Supplement: Supplementary file 1 [file biomolecules-13-01445-s001.zip]

Archive with 3 entries (3 files):
- biomolecules-2568761-supplementary.pdf
- biomolecules-2568761_LabeledGels.zip
- biomolecules-2568761_ReplicateGels.zip
